# Supplementary material for: Eimeria ovinoidalis Infection Reshapes Gut Microbial Communities and Metabolic Profiles in Tan Sheep
Source: Biology (Basel). 2025 Sep 4;14(9):1190. doi: 10.3390/biology14091190 (PMC12467318; doi:10.3390/biology14091190)
Supplement: Supplementary file 1 [file biology-14-01190-s001.zip]

Archive with 2 entries (2 files):
- biology-3816335-supplementary.pdf
- biology-3816335-supplementary.xlsx
