# Supplementary material for: Eimeria ovinoidalis Infection Reshapes Gut Microbial Communities and Metabolic Profiles in Tan Sheep
Source: Biology (Basel). 2025 Sep 4;14(9):1190. doi: 10.3390/biology14091190 (PMC12467318; doi:10.3390/biology14091190)
Supplement: Supplementary file 1 [file biology-14-01190-s001.zip › biology-3816335-supplementary.xlsx]

## Sheet: Table S2
Table S2 Summary of raw metagenomic sequencing reads per sample
Samples	Insert Size (bp)	Read length (bp)	Raw reads	Raw base (bp)
NC6	437	150	93595098	14039264700
NC2	436	150	86173998	12926099700
NC1	438	150	92370250	13855537500
QC3	439	150	84007896	12601184400
NC4	447	150	96257658	14438648700
NC3	436	150	91144536	13671680400
QC5	419	150	93143388	13971508200
QC4	416	150	103023926	15453588900
NC5	445	150	107755676	16163351400
QC6	433	150	100775836	15116375400
QC2	437	150	104969040	15745356000
QC1	426	150	108131812	16219771800

## Sheet: Table S3
Table S3 Quality-Controlled and host-filtered reads retained per sample
Samples	Optimized reads	Optimized bases (bp)	Percent in raw reads (%)	Percent in raw bases (%)
HC1	63420700	9507559129	68.6592	68.6192
HC2	56836242	8520450692	65.9552	65.9166
HC3	61828966	9268614223	67.8362	67.7943
HC4	69396938	10403376482	72.095	72.0523
HC5	75730784	11353189641	70.2801	70.2403
HC6	64162632	9617768008	68.5534	68.5062
Eo1	67359186	10094859457	62.2936	62.238
Eo2	69398434	10404556652	66.1132	66.0802
Eo3	57285474	8588797120	68.1906	68.1586
Eo4	36090400	5408605965	35.0311	34.999
Eo5	5444980	815838209	5.8458	5.8393
Eo6	9896720	1483277671	9.82053	9.81239

## Sheet: Table S4
Table S4 De novo assembled contigs statistics per sample
Sample	Contigs	Contigs bases(bp)	N50(bp)	N90(bp)	Max(bp)	Min(bp)
NC1	388198	300451316	859	369	398698	300
QC2	140186	202384626	5102	456	389841	300
NC6	847070	726395579	1021	383	368818	300
QC5	43407	34260088	862	364	444159	300
QC3	128729	189064319	4979	463	430917	300
NC4	871676	764652736	1059	386	368818	300
NC3	421961	320509015	832	366	398706	300
NC5	927082	820176822	1079	387	368818	300
QC4	366610	283919454	869	371	444159	300
QC1	136804	198098585	4942	456	399261	300
QC6	84890	63951726	783	362	444159	300
NC2	377528	289831920	853	367	398706	300

## Sheet: Table S5
Table S5 Taxonomic composition of the metagenomic dataset
Domain	Total_sequences	Number_of_taxa	Percentage（%）
Bacteria	317835330	19193	96.34
Archaea	6221584	587	1.89
Viruses	5594792	1306	1.7
Eukaryota	208230	655	0.06
unclassified	39390	1	0.01

## Sheet: Table S6
Table S6 LEfSe-Identified differential bacteria taxa between Eo and HC groups
Species name	Group	Mean	LDA_value	Pvalue
g__Neisseria.s__Neisseria_sp_	Eo	3.55781	3.27312	0.00394775
g__Alloprevotella.s__Alloprevotella_sp_	Eo	3.46116	3.16445	0.00394775
g__Mediterraneibacter	Eo	4.06467	3.68351	0.00394775
g__Blautia.s__Blautia_sp_	HC	3.69934	3.28789	0.00394775
g__Bacteroides.s__Bacteroides_heparinolyticus	Eo	4.26375	3.98139	0.00394775
g__Eisenbergiella	HC	3.44877	3.17758	0.00394775
g__Mediterraneibacter.s___Ruminococcus__gnavus	Eo	3.9322	3.61452	0.00394775
g__Bibersteinia	Eo	4.10879	3.82518	0.00394775
g__Alloprevotella.s__Alloprevotella_sp__Lung230	Eo	3.35921	3.07896	0.00394775
g__Anaerotignum	HC	3.42788	3.14159	0.037373
g__Alloprevotella.s__Alloprevotella_sp__OH1205_COT_284	Eo	3.97895	3.69832	0.00394775
g__Ruminiclostridium.s__Ruminiclostridium_sp_	HC	3.49035	3.1719	0.0104056
g__Clostridium.s__Clostridium_sp_	HC	4.28742	3.89429	0.00394775
g__Butyrivibrio	HC	3.63282	3.14318	0.00394775
g__Fusobacterium.s__Fusobacterium_necrophorum	Eo	4.28189	4.00205	0.00394775
g__Neisseria	Eo	3.9295	3.6425	0.00648531
g__Bibersteinia.s__Bibersteinia_trehalosi	Eo	4.10879	3.82518	0.00394775
g__Alloprevotella	Eo	4.18601	3.90219	0.00394775
g__Oscillibacter.s__Oscillibacter_sp_	HC	3.84494	3.53551	0.00394775
g__Fusobacterium.s__Fusobacterium_sp_	Eo	3.67333	3.39202	0.00394775
g__Enterococcus	HC	3.92551	3.55706	0.00394775
g__Butyricimonas	Eo	3.9729	3.69031	0.0163092
g__Butyricimonas.s__Butyricimonas_virosa	Eo	3.66133	3.3805	0.00394775
g__Kineothrix	HC	3.56616	3.30978	0.00394775
g__Prevotella	Eo	4.73873	4.37595	0.00394775
g__Fusobacterium	Eo	4.41133	4.12972	0.00394775
g__Kineothrix.s__Kineothrix_sp__MSJ_39	HC	3.38765	3.13417	0.00394775
g__Candidatus_Faecousia.s__Candidatus_Faecousia_intestinigallinarum	HC	3.42076	3.16058	0.00394775
g__Enterococcus.s__Enterococcus_cecorum	HC	3.7137	3.35624	0.00394775
g__Prevotella.s__Prevotella_sp_	Eo	4.7088	4.34504	0.00394775
g__Eubacterium	HC	4.16335	3.77148	0.00394775
g__Ruminococcus	HC	4.45618	4.13485	0.0104056
g__Oscillibacter	HC	3.95029	3.63889	0.00394775
g__Ruminiclostridium	HC	3.52441	3.20107	0.00394775
g__Eubacterium.s__Eubacterium_sp_	HC	4.10396	3.72652	0.00394775
g__Ruminococcus.s__Ruminococcus_sp_	HC	4.38826	4.07019	0.0163092
g__Clostridium	HC	4.57815	4.16774	0.00394775
g__Blautia	HC	3.87494	3.34164	0.00394775
g__Bacteroides.s__Bacteroides_pyogenes	Eo	3.3436	3.05684	0.00394775
g__Streptococcus	Eo	3.59293	3.23149	0.00394775
g__Lachnoclostridium.s__Lachnoclostridium_sp_	HC	3.32328	3.05165	0.00394775
g__Acetatifactor	HC	4.02449	3.75641	0.00394775
g__Agathobacter	HC	3.74427	3.47124	0.00394775
g__Porphyromonas	Eo	3.30418	3.01597	0.00394775
g__Acetatifactor.s__Acetatifactor_sp_	HC	3.95687	3.68812	0.00394775
g__Faecalibacterium	HC	3.34429	3.01724	0.00394775
g__Agathobacter.s__Agathobacter_sp_	HC	3.71045	3.44237	0.00394775

## Sheet: Table S7
Table S7 LEfSe-Identified differential KEGG function between Eo and HC groups
Function name	Group	Mean	LDA_value	Pvalue
TC.FEV.OM2, cirA, cfrA, hmuR	Eo	2.83915	2.44623	0.00394775
queC	Eo	2.50346	2.00937	0.00394775
spoIIP	HC	2.49015	2.12267	0.00394775
K07003	Eo	2.75533	2.07278	0.00394775
DPP4, CD26	Eo	2.67307	2.27166	0.00394775
cbh	HC	2.5051	2.05851	0.00394775
vanSB, vanS, vanSD	HC	2.48507	2.01	0.00394775
K07126	HC	3.02566	2.37995	0.00394775
hipB	Eo	2.88564	2.48088	0.00394775
spoVB	HC	2.7975	2.36454	0.00394775
TC.OOP	Eo	3.08205	2.52126	0.00394775
kdtA, waaA	Eo	2.5376	2.06282	0.00394775
acrA, mexA, adeI, smeD, mtrC, cmeA	Eo	2.81738	2.38215	0.00394775
cwlO	HC	3.05429	2.47544	0.00648531
kdsA	Eo	2.52183	2.05379	0.00394775
dut, DUT	Eo	3.12734	2.59833	0.00394775
fmnP, ribU	HC	2.77788	2.31259	0.00394775
capV	Eo	2.59537	2.29877	0.00394775
epsB, capB	HC	2.43759	2.01295	0.00394775
yesM	HC	2.71929	2.16028	0.00394775
hlpA, ompH	Eo	2.84702	2.37025	0.00394775
IMA, malL	HC	2.4638	2.07843	0.00394775
pdaA	HC	2.45726	2.04777	0.00648531
pflA, pflC, pflE	HC	3.11894	2.30819	0.00394775
dnaC	HC	3.0877	2.28116	0.00394775
cwlK	Eo	2.4658	2.03992	0.00394775
kdpE	HC	2.58474	2.02752	0.00394775
exbD	Eo	2.66647	2.17199	0.00394775
bfr	Eo	2.67688	2.19958	0.00394775
thiT	HC	2.43772	2.0107	0.00394775
recA	Eo	2.9041	2.31894	0.00394775
ribBA	Eo	2.40481	2.03828	0.00394775
PM20D1	HC	2.4852	2.12007	0.00394775
ycsE, yitU, ywtE	HC	3.07486	2.3624	0.00394775
kdsC	Eo	2.60715	2.05195	0.00394775
K07495	Eo	2.81315	2.46172	0.00394775
irtA, ybtP	Eo	2.50299	2.11626	0.00394775
lolD	Eo	2.56264	2.04216	0.00394775
pepF, pepB	HC	2.63732	2.10829	0.00394775
K07079	HC	3.02296	2.51686	0.037373
parA, soj	HC	3.17402	2.00188	0.0249747
parB, spo0J	HC	3.27106	2.48078	0.00394775
kdsB	Eo	2.63992	2.16537	0.00394775
K09117	Eo	2.79671	2.41706	0.00394775
oppF	HC	2.59769	2.04734	0.00394775
K07729	HC	2.97567	2.25107	0.00394775
ABC.MS.P	HC	2.90193	2.44934	0.00394775
K07726	HC	3.28318	2.6715	0.00394775
tolC, bepC, cyaE, raxC, sapF, rsaF, hasF	Eo	3.00526	2.61203	0.00394775
K07506	HC	2.83628	2.24495	0.00394775
yfhM	Eo	2.49625	2.02355	0.00394775
susC	Eo	3.57711	3.18203	0.00394775
ribE, RIB5	Eo	2.57241	2.10387	0.00394775
efrA, efrE	HC	2.91535	2.40779	0.0163092
susD	Eo	3.53315	3.11844	0.00394775
K13653	HC	2.79794	2.40571	0.00394775
lptB	Eo	2.62851	2.03505	0.00394775
uxuA	HC	2.71699	2.15085	0.00394775
nupC	HC	2.63211	2.03304	0.00394775
E1.17.4.1A, nrdA, nrdE	Eo	2.6077	2.06167	0.00394775
mef	HC	2.65214	2.08805	0.00394775
ABC.MS.P1	HC	2.94291	2.4886	0.00394775
kynB	HC	2.44502	2.04266	0.0104056
K07317	Eo	2.79765	2.37269	0.00394775
antB	Eo	2.88606	2.24357	0.00648531
inlA	HC	2.70897	2.22638	0.00394775
K06993	Eo	2.74474	2.34828	0.00394775
feoB	HC	2.89082	2.1817	0.0163092
iscS, NFS1	HC	2.90293	2.24875	0.00394775
E3.2.1.14	HC	2.53899	2.02359	0.0163092
pbpA	HC	2.48995	2.09567	0.00394775
folK	Eo	2.60362	2.01809	0.00394775
fklB	Eo	2.66521	2.09544	0.00394775
tagT_U_V	HC	2.96098	2.45957	0.00394775
bioB	Eo	2.68873	2.02273	0.00394775
cotJC	HC	2.38544	2.01434	0.00394775
cas1	Eo	2.66115	2.10461	0.00394775
recD	HC	2.88253	2.1976	0.0163092
hipA	Eo	2.75719	2.00409	0.00394775
rbsK, RBKS	HC	2.85808	2.08289	0.00394775
ribD	Eo	2.51689	2.01893	0.00394775
pcnB	Eo	2.52986	2.03494	0.00394775
bioF	Eo	2.58476	2.05185	0.00394775
spoVD	HC	2.72362	2.25016	0.037373
vanRC, vanRE, vanRG	HC	2.71625	2.27185	0.00394775
psd, PISD	Eo	2.66752	2.0474	0.00394775
fur, zur, furB	Eo	2.65546	2.00032	0.00394775
lemA	Eo	2.9353	2.5305	0.00394775
surA	Eo	2.60355	2.11388	0.00394775
galT, GALT	HC	2.67486	2.08026	0.00394775
TC.POT	Eo	2.7704	2.08926	0.00648531
ampG	Eo	2.55985	2.13401	0.00394775
ecfA1	HC	2.77047	2.09283	0.00394775
ydfG	Eo	2.52632	2.02918	0.0104056
troR, sirR, scaR, mntR	HC	2.56265	2.01566	0.037373
lpxK	Eo	2.50749	2.00661	0.00394775
lpxB	Eo	2.54569	2.07419	0.00394775
K07005	HC	2.75771	2.1729	0.00394775
srtB	HC	2.88318	2.43539	0.00394775
fepA, pfeA, iroN, pirA	Eo	2.8257	2.34425	0.00394775
oppA, mppA	HC	2.77539	2.21639	0.00394775
msbA	Eo	2.51458	2.01446	0.00394775
tetM, tetO	HC	2.84301	2.4615	0.00394775
cbiK	Eo	2.62031	2.17989	0.0163092
rbsC	HC	2.73548	2.1291	0.00394775
lnuA_C_D_E, lin	HC	2.65337	2.2976	0.00394775
ybgC	Eo	2.79415	2.06898	0.00394775
fliB	HC	2.58842	2.06007	0.00394775
ulaE, sgaU, sgbU	HC	2.80277	2.16674	0.00394775
tet35	HC	2.5769	2.03181	0.037373
prpC, phpP	HC	2.77669	2.27428	0.0163092
yjaB	HC	2.70986	2.02923	0.00394775
btuB	Eo	2.83712	2.42504	0.00394775
fucP	Eo	2.7765	2.23806	0.00394775
gpx, btuE, bsaA	Eo	2.76982	2.21958	0.00394775
srtA	HC	2.85412	2.36336	0.00394775
hemE, UROD	HC	2.76253	2.22181	0.0163092
cycB, ganO, mdxE	HC	2.46427	2.06579	0.00394775
PHB2	Eo	2.69729	2.38175	0.00394775
glmS, GFPT	HC	2.83819	2.13109	0.0104056
cd, ma, nplT	HC	2.77851	2.31339	0.00394775
spoVAC	HC	2.4417	2.03209	0.0249747
dacC, dacA, dacD	HC	3.16353	2.5874	0.00394775
TC.GPH	HC	3.14705	2.54983	0.00394775
DHFR, folA	Eo	3.01786	2.44634	0.00648531
chiS	Eo	2.67892	2.23235	0.0104056
TC.FEV.OM	Eo	3.26729	2.87542	0.00394775
fakB	HC	3.23286	2.79278	0.00394775
E3.1.4.46, glpQ, ugpQ	HC	3.07471	2.41648	0.00648531
bmpA, bmpB, tmpC	HC	2.86254	2.29964	0.0163092
pqqL	Eo	2.96488	2.33329	0.00394775
araC	HC	3.03295	2.58641	0.00394775
E5.2.1.8	Eo	2.5046	2.10255	0.0163092
thyA, TYMS	Eo	2.97629	2.44251	0.00394775
TROVE2, SSA2	Eo	2.59336	2.29399	0.00394775
K07481	Eo	2.72579	2.20979	0.00394775
lolC_E	Eo	2.71384	2.17777	0.00394775
tamB	Eo	2.53171	2.12525	0.00394775
nupB	HC	2.58905	2.06789	0.00394775
fabG, OAR1	HC	3.23922	2.224	0.00394775
glgC	HC	2.9226	2.24114	0.00394775
relE, stbE	Eo	2.38144	2.0075	0.037373
msmX, msmK, malK, sugC, ggtA, msiK	HC	2.86505	2.33076	0.00394775
wza, gfcE	Eo	2.72915	2.20371	0.00394775
rimI	HC	2.90646	2.1646	0.00394775
K07149	HC	2.61412	2.00865	0.037373
ribH, RIB4	Eo	2.56916	2.08363	0.00394775
TC.HAE1	Eo	2.72033	2.1328	0.037373
pcaC	Eo	2.56535	2.09496	0.00394775
resD	HC	2.65357	2.09876	0.00394775
ABC.MS.S	HC	3.09374	2.63885	0.00394775
pilA	HC	2.54973	2.05304	0.00394775
gdpP	HC	2.57571	2.11136	0.00648531
recE	Eo	2.44265	2.13773	0.00394775
SEC11, sipW	HC	2.67387	2.22037	0.00394775
K10947	HC	2.97114	2.27795	0.00394775
tehB	HC	3.09372	2.65045	0.00648531
lplB	HC	2.74247	2.35181	0.037373
kdpD	HC	2.66561	2.18554	0.00394775
cdaR	HC	2.69055	2.11184	0.00394775
tipA	HC	2.58446	2.1516	0.00648531
efrB, efrF	HC	2.91197	2.43086	0.00394775
fabH	Eo	2.70698	2.1241	0.00394775
nupA	HC	2.60192	2.08671	0.00394775
pcaD	HC	2.61109	2.09825	0.00648531
xylB, XYLB	HC	2.83047	2.18697	0.00394775
lpxD	Eo	2.62478	2.10936	0.00394775
SAM50, TOB55, bamA	Eo	2.77098	2.36741	0.00394775
lpxA	Eo	2.68363	2.18118	0.00394775
vanY	HC	2.69227	2.20279	0.00394775
carD	HC	2.46619	2.02846	0.00394775
queF	Eo	2.5355	2.07067	0.00394775
mrr	HC	2.77191	2.07512	0.00394775
mazF, ndoA, chpA	HC	2.79734	2.27239	0.00394775
paHC	Eo	2.58749	2.07813	0.00394775
tolA	Eo	2.55621	2.1442	0.00394775
mlaF, linL, mkl	Eo	2.59662	2.00974	0.00394775
lpxL, htrB	Eo	2.66508	2.20252	0.00394775
PYG, glgP	HC	2.88006	2.18775	0.00394775
lptG	Eo	2.62285	2.0701	0.00394775
exbB	Eo	2.80363	2.28268	0.00394775
yesN	HC	3.4107	2.85719	0.00394775
E3.8.1.2	HC	2.50071	2.10289	0.00394775
parE	Eo	2.51714	2.01553	0.00394775
nadR	Eo	2.72577	2.33589	0.00394775
waaF, rfaF	Eo	2.52946	2.0099	0.00394775
ssb	HC	3.28193	2.2856	0.0249747
pflD	HC	2.43654	2.04987	0.0163092
fabF, OXSM, CEM1	Eo	2.73445	2.05493	0.00394775
mutT, NUDT15, MTH2	HC	3.32981	2.76239	0.00648531
SLC13A2_3_5	Eo	2.67487	2.0181	0.00394775
TC.BASS	Eo	2.5585	2.08245	0.00394775
K07492	Eo	2.47405	2.16218	0.00394775
irtB, ybtQ	Eo	2.52247	2.07227	0.00394775
lacI, galR	HC	3.3193	2.55619	0.00394775

## Sheet: Table S8
Table S8 LEfSe-Identified differential virulence factor between Eo and HC groups
Function name	Group	Mean	LDA_value	Pvalue
CNA (VF0005)	HC	2.77969	2.10648	0.0163092
Hydrogen cyanide production (VF0920)	HC	3.12284	2.32018	0.0163092
LPS (VF0085)	Eo	3.91106	2.79988	0.00394775
P2 protein (VF0042)	Eo	2.36707	2.12672	0.00280167
BtaE (VF1342)	Eo	3.01764	2.7677	0.00388491
HspX (VF0301)	HC	2.55575	2.03001	0.0163092
GtcA (VF0607)	HC	2.97981	2.61947	0.00394775
ESX-2 (T7SS) (VF0834)	HC	2.45648	2.14573	0.0104056
MtrCDE (VF0451)	Eo	3.03018	2.62102	0.00394775
LisR/LisK (VF0792)	HC	3.42984	2.95412	0.00394775
Trw type IV secretion system (VF0372)	Eo	2.37547	2.12162	0.00369988
HasA-type hemophore-mediated heme uptake system (VF0940)	Eo	2.36881	2.00615	0.00394775
BvrR-BvrS (VF0368)	HC	3.83456	2.97576	0.0249747
Sortase B (VF0789)	HC	3.09348	2.68954	0.0249747
Contact-dependent inhibition CDI system (VF1131)	Eo	3.13211	2.68489	0.037373
PI-1 (VF0527)	HC	2.62837	2.14152	0.00394775
T6SS (VF0480)	Eo	2.46991	2.15679	0.0163092
P fimbriae (VF0220)	Eo	3.51714	3.01632	0.00648531
LPS (VF0466)	Eo	2.98751	2.70051	0.00394775
Exopolysaccharide (VF0755)	HC	3.14009	2.38548	0.0163092
GAS pili (VF0531)	HC	2.48178	2.06825	0.00394775
PmrAB (VF1355)	HC	3.74878	2.77338	0.00394775
VirB/VirD4 type IV secretion system (VF0369)	Eo	2.43276	2.13527	0.00369988
EmaA (VF1199)	Eo	2.68087	2.42062	0.00280167
Yersiniabactin (VF0136)	Eo	3.0732	2.64252	0.00394775
Pef (VF0104)	Eo	2.72833	2.47676	0.00394775
Nucleoside diphosphate kinase (VF0851)	Eo	3.17151	2.48195	0.00394775
Direct heme uptake system (VF1160)	Eo	2.81863	2.34236	0.00394775
T3SS (VF1266)	Eo	2.72986	2.1488	0.00394775
Capsule (VF0003)	HC	3.85966	2.91088	0.00394775
MisL (VF0397)	Eo	2.90263	2.38161	0.0249747
IdeR (VF0300)	HC	2.51553	2.13187	0.00394775
Peritrichous flagella (VF0732)	HC	3.34382	2.79908	0.00394775
Mce3 (VF0826)	Eo	2.41834	2.1678	0.0360487
Colonization factor Citrobacter (CFC) type IV fimbriae (VF1209)	HC	2.96328	2.27578	0.0104056
Omp89 (VF0676)	Eo	2.9844	2.43788	0.00394775
Aerobactin (VF0565)	Eo	2.49955	2.2333	0.00394775
Tryptophan synthesis (VF0813)	Eo	2.84185	2.36273	0.0104056
MhaB1-MhaC (VF1276)	Eo	2.29784	2.05685	0.0277684
Rck (VF0108)	Eo	2.49816	2.25487	0.00648531
Lap (VF0444)	HC	3.76853	2.7355	0.00394775
Kfc fimbriae (VF1207)	Eo	2.76304	2.5075	0.00388491
RlrA islet (VF0529)	HC	3.62726	3.22095	0.037373
PI-2 (VF0530)	HC	3.05603	2.60623	0.00394775
BSH (VF0350)	HC	3.24288	2.87287	0.00394775
TTSS (VF0172)	Eo	2.49597	2.23309	0.00394775
Capsule I (VF0436)	Eo	3.76133	2.88925	0.00394775
Lipase (VF0012)	HC	2.3747	2.06075	0.00394775
P5 protein (VF0041)	Eo	2.76457	2.49754	0.00611748
Dr adhesins (VF0223)	Eo	2.65407	2.39675	0.00388491
PilB-type pili (PGS3) (VF0745)	HC	1.16451	2.18986	0.00388491
Capsular polysaccharide (VF0624)	Eo	3.30821	2.60823	0.00648531
LspA1-LspB (VF0763)	Eo	2.42215	2.18104	0.00739713
Mrx fimbriae (VF1239)	HC	2.73004	2.41732	0.00394775
T6SS (VF1337)	Eo	2.40927	2.04949	0.00394775
TTSS (VF0083)	HC	3.14746	2.34507	0.00394775
MARTX (VF0265)	HC	3.46662	2.71514	0.0163092
FbpABC (VF0272)	HC	3.98261	2.58401	0.0249747
BadA/Vomp (VF0371)	Eo	2.93241	2.44448	0.00394775
ESX-1 (VF0315)	HC	2.87032	2.21386	0.0249747
Capsule (VF0141)	HC	3.30924	2.90658	0.037373
CBPs (VF0145)	HC	2.73421	2.32371	0.00394775
GroEL (VF0594)	HC	3.2558	2.67919	0.0163092
Capsule (VF0274)	HC	4.07371	3.2655	0.00394775
VirK (VF0980)	Eo	2.99704	2.50027	0.0163092
TCP (VF0126)	HC	2.74968	2.42853	0.00394775
Biotin synthesis (VF0552)	Eo	3.82573	3.1319	0.0163092
Glutamine synthesis (VF0816)	HC	3.46165	2.91995	0.00394775
Glucan-binding proteins (VF1046)	HC	2.62438	2.25079	0.00394775
HSI-2 (VF0943)	HC	2.94038	2.31819	0.0163092
BoaB (VF0435)	Eo	2.86055	2.61068	0.00388491
FdeC (VF0506)	Eo	2.76374	2.32174	0.0163092
HxuABC (VF0269)	Eo	2.65602	2.38859	0.00394775
Heme uptake system (VF0650)	Eo	2.54687	2.18342	0.00394775
Enterobactin receptor IrgA (VF0628)	Eo	2.36541	2.07302	0.00388491
AslA (VF0238)	Eo	3.13298	2.54144	0.0249747
PNAG (VF0472)	Eo	2.7903	2.36801	0.037373
FupA (VF0550)	HC	3.44567	2.84476	0.0163092
Beta-haemolysin/cytolysin (VF0279)	HC	4.1358	2.69054	0.00648531
Ata (VF1333)	Eo	2.70324	2.41951	0.00369988
LOS (VF0326)	Eo	3.75135	2.99797	0.0249747
AdeFGH efflux pump (VF0504)	Eo	3.69568	3.01979	0.00394775
ClpE (VF0073)	HC	3.03895	2.63306	0.0163092
Serine-threonine phosphatase stp (VF0787)	HC	2.88396	2.55624	0.0163092
PhoPQ (VF0111)	HC	3.32296	2.38687	0.00394775
PhoP (VF0286)	HC	3.97205	3.42723	0.0163092
Hia/Hsf (VF0039)	Eo	2.8849	2.48114	0.00648531
Streptococcal plasmin receptor/GAPDH (VF1042)	Eo	3.55017	2.34337	0.0249747
PEB1 (VF0327)	Eo	2.71917	2.11511	0.00394775
Alpha-toxin (novyi) (VF0386)	HC	0.372579	2.39875	0.00739713
B. cereus exo-polysaccharide (BPS) (VF0668)	HC	2.46371	2.09828	0.00394775
PanC/PanD (VF0319)	Eo	3.62363	2.88688	0.0163092
T6SS (VF0579)	Eo	3.30795	2.93019	0.0104056
Leucine synthesis (VF0814)	Eo	3.26593	2.61398	0.00394775
Type IV pili (VF0155)	HC	3.06481	2.1792	0.00394775
ArgP (VF0557)	HC	2.38409	2.08822	0.00394775
HmuR (VF1250)	Eo	3.298	3.02074	0.00394775
Trehalose-recycling ABC transporter (VF0842)	HC	4.19971	3.54364	0.00394775
LOS (VF0044)	Eo	4.62107	3.3324	0.0163092
Type IV pili (VF0075)	Eo	3.39456	2.86662	0.00648531
FHA (VF0025)	Eo	2.84215	2.5973	0.002093
LPS (VF0370)	Eo	3.54598	3.064	0.00394775
TTSS (VF0344)	HC	3.46103	2.45254	0.00394775
IcsA (VirG) (VF0121)	HC	0.502594	2.5266	0.002093

## Sheet: Table S9
Table S9 Abbreviations and full names of metabolites used in this study
Short	Full
7,8-Dihydrovomifoliol...	7,8-Dihydrovomifoliol 9-[Apiosyl-(1->6)-Glucoside
(+/-)-3',4'-Methylenedioxy-5,7…	(+/-)-3',4'-Methylenedioxy-5,7-Dimethylepicatechin
2-Cyano-N-(3-Oxo-1H-2-...	2-Cyano-N-(3-Oxo-1H-2-Benzofuran-5-Yl)Benzenesulfona
1-Palmitoyl-Sn-Glycero-3-…	1-Palmitoyl-Sn-Glycero-3-Phosphocholine
3-[3-(1,2-Dihydroxy-3-...)...	3-[3-(1,2-Dihydroxy-3-Methylbut-3-Enyl)-2-Hydroxy-4-Methoxyphenyl]Propanoic Acid
(12Z,15Z)-9,10,11-Trihydroxyoctadeca...	(12Z,15Z)-9,10,11-Trihydroxyoctadeca-12,15-Dienoic Acid
17,23-Epoxy-29-Hydroxy....	17,23-Epoxy-29-Hydroxy-27-Norlanost-8-Ene-3,15,24-Trione
(9Z,12Z)-7,8,17-Trihydroxyoctadeca...	(9Z,12Z)-7,8,17-Trihydroxyoctadeca-9,12-Dienoic Acid

## Sheet: Table S10
Table S10 Correlation analysis between microbes and metabolites
Microbe	Metabolite	Correlation	P_value	P_adjusted	Significance	Direction
Bacteroides.heparinolyticus	Gamma.Aminobutyryllysine	0.979021	3.09e-08	2.78e-06	***	Positive
Bacteroides.heparinolyticus	Traumatin	-0.965035	3.88e-07	1.16e-05	***	Negative
Eubacterium.sp.	Traumatin	0.965035	3.88e-07	1.16e-05	***	Positive
Eubacterium.sp.	Gamma.Aminobutyryllysine	-0.958042	9.54e-07	2.15e-05	***	Negative		Note
Alloprevotella.sp..OH1205.COT.284	Gamma.Aminobutyryllysine	0.937063	6.99e-06	0.000125877	***	Positive		* p < 0.05
Prevotella.sp.	3-[3-(1,2-Dihydroxy-3-Methylbut-3-Enyl)-2-Hydroxy-4-Methoxyphenyl]Propanoic Acid	-0.93007	1.17e-05	0.000175533	***	Negative		** p < 0.01
Prevotella.sp.	2-(Malonylamino)Benzoic Acid	-0.923077	1.86e-05	0.000209497	***	Negative		*** p≤0.001
Clostridium.sp.	Losartan	0.923077	1.86e-05	0.000209497	***	Positive
Alloprevotella.sp..OH1205.COT.284	Traumatin	-0.916084	2.84e-05	0.000255852	***	Negative
Ruminococcus.sp.	Aminomalonic.Acid	0.916084	2.84e-05	0.000255852	***	Positive
Bibersteinia.trehalosi	L-Pyroglutamyl-L-Histidyl-3,3-Dimethylprolinamide	-0.909091	4.19e-05	0.000342904	***	Negative
Clostridium.sp.	Zizybeoside.I	0.895105	8.37e-05	0.00047062	***	Positive
Fusobacterium.necrophorum	Aminomalonic.Acid	-0.895105	8.37e-05	0.00047062	***	Negative
Acetatifactor.sp.	Aminomalonic.Acid	0.895105	8.37e-05	0.00047062	***	Positive
Fusobacterium.necrophorum	L-Pyroglutamyl-L-Histidyl-3,3-Dimethylprolinamide	-0.895105	8.37e-05	0.00047062	***	Negative
Bibersteinia.trehalosi	1-Phenyl-1-Cyclohexene	-0.895105	8.37e-05	0.00047062	***	Negative
Alloprevotella.sp..OH1205.COT.284	Zizybeoside.I	-0.888112	0.000114134	0.000570668	***	Negative
Eubacterium.sp.	Zizybeoside.I	0.888112	0.000114134	0.000570668	***	Positive
Clostridium.sp.	Traumatin	0.874126	0.000200713	0.000950746	***	Positive
Alloprevotella.sp..OH1205.COT.284	(2-Acetyloxy-3-Octadecoxypropyl) 2-(Trimethylazaniumyl)Ethyl Phosphate	0.867133	0.000259812	0.00111348	**	Positive
Acetatifactor.sp.	1-Phenyl-1-Cyclohexene	0.867133	0.000259812	0.00111348	**	Positive
Bibersteinia.trehalosi	Aminomalonic.Acid	-0.86014	0.000331668	0.00135683	**	Negative
Bibersteinia.trehalosi	(2-Acetyloxy-3-Octadecoxypropyl) 2-(Trimethylazaniumyl)Ethyl Phosphate	0.846154	0.000521134	0.00195425	**	Positive
Ruminococcus.sp.	1-Phenyl-1-Cyclohexene	0.846154	0.000521134	0.00195425	**	Positive
Clostridium.sp.	Gamma.Aminobutyryllysine	-0.839161	0.000642826	0.00199498	**	Negative
Bacteroides.heparinolyticus	Zizybeoside.I	-0.839161	0.000642826	0.00199498	**	Negative
Prevotella.sp.	Aminomalonic.Acid	-0.839161	0.000642826	0.00199498	**	Negative
Fusobacterium.necrophorum	(2-Acetyloxy-3-Octadecoxypropyl) 2-(Trimethylazaniumyl)Ethyl Phosphate	0.839161	0.000642826	0.00199498	**	Positive
Bacteroides.heparinolyticus	(2-Acetyloxy-3-Octadecoxypropyl) 2-(Trimethylazaniumyl)Ethyl Phosphate	0.839161	0.000642826	0.00199498	**	Positive
Ruminococcus.sp.	L-Pyroglutamyl-L-Histidyl-3,3-Dimethylprolinamide	0.832168	0.000785442	0.00235632	**	Positive
Fusobacterium.necrophorum	1-Phenyl-1-Cyclohexene	-0.825175	0.000951363	0.00276202	**	Negative
Eubacterium.sp.	(2-Acetyloxy-3-Octadecoxypropyl) 2-(Trimethylazaniumyl)Ethyl Phosphate	-0.818182	0.0011431	0.00321498	**	Negative
Acetatifactor.sp.	L-Pyroglutamyl-L-Histidyl-3,3-Dimethylprolinamide	0.811189	0.00136331	0.00371813	**	Positive
Prevotella.sp.	L-Pyroglutamyl-L-Histidyl-3,3-Dimethylprolinamide	-0.804196	0.00161477	0.00427439	**	Negative
Ruminococcus.sp.	(2-Acetyloxy-3-Octadecoxypropyl) 2-(Trimethylazaniumyl)Ethyl Phosphate	-0.797203	0.00190037	0.00488666	**	Negative
Fusobacterium.necrophorum	Gamma.Aminobutyryllysine	0.79021	0.00222314	0.00526532	**	Positive
Ruminococcus.sp.	Gamma.Aminobutyryllysine	-0.79021	0.00222314	0.00526532	**	Negative
Prevotella.sp.	1-Phenyl-1-Cyclohexene	-0.79021	0.00222314	0.00526532	**	Negative
Clostridium.sp.	(2-Acetyloxy-3-Octadecoxypropyl) 2-(Trimethylazaniumyl)Ethyl Phosphate	-0.783217	0.00258622	0.00596819	**	Negative
Acetatifactor.sp.	(2-Acetyloxy-3-Octadecoxypropyl) 2-(Trimethylazaniumyl)Ethyl Phosphate	-0.776224	0.00299286	0.0065697	**	Negative
Prevotella.sp.	Losartan	-0.776224	0.00299286	0.0065697	**	Negative
Acetatifactor.sp.	Gamma.Aminobutyryllysine	-0.769231	0.00344645	0.0072135	**	Negative
Eubacterium.sp.	Losartan	0.769231	0.00344645	0.0072135	**	Positive
Fusobacterium.necrophorum	2-(Malonylamino)Benzoic Acid	-0.755245	0.00450843	0.00882085	**	Negative
Acetatifactor.sp.	3-[3-(1,2-Dihydroxy-3-Methylbut-3-Enyl)-2-Hydroxy-4-Methoxyphenyl]Propanoic Acid	0.755245	0.00450843	0.00882085	**	Positive
Alloprevotella.sp..OH1205.COT.284	Losartan	-0.755245	0.00450843	0.00882085	**	Negative
Bibersteinia.trehalosi	Gamma.Aminobutyryllysine	0.748252	0.00512408	0.0090425	**	Positive
Fusobacterium.necrophorum	Traumatin	-0.748252	0.00512408	0.0090425	**	Negative
Ruminococcus.sp.	Traumatin	0.748252	0.00512408	0.0090425	**	Positive
Acetatifactor.sp.	Traumatin	0.748252	0.00512408	0.0090425	**	Positive
Clostridium.sp.	Aminomalonic.Acid	0.748252	0.00512408	0.0090425	**	Positive
Bibersteinia.trehalosi	2-(Malonylamino)Benzoic Acid	-0.741259	0.00580115	0.00966858	**	Negative
Clostridium.sp.	3-[3-(1,2-Dihydroxy-3-Methylbut-3-Enyl)-2-Hydroxy-4-Methoxyphenyl]Propanoic Acid	0.741259	0.00580115	0.00966858	**	Positive
Bacteroides.heparinolyticus	Losartan	-0.741259	0.00580115	0.00966858	**	Negative
Ruminococcus.sp.	2-(Malonylamino)Benzoic Acid	0.734266	0.00654349	0.00981524	**	Positive
Acetatifactor.sp.	2-(Malonylamino)Benzoic Acid	0.734266	0.00654349	0.00981524	**	Positive
Fusobacterium.necrophorum	3-[3-(1,2-Dihydroxy-3-Methylbut-3-Enyl)-2-Hydroxy-4-Methoxyphenyl]Propanoic Acid	-0.734266	0.00654349	0.00981524	**	Negative
Bibersteinia.trehalosi	3-[3-(1,2-Dihydroxy-3-Methylbut-3-Enyl)-2-Hydroxy-4-Methoxyphenyl]Propanoic Acid	-0.734266	0.00654349	0.00981524	**	Negative
Ruminococcus.sp.	3-[3-(1,2-Dihydroxy-3-Methylbut-3-Enyl)-2-Hydroxy-4-Methoxyphenyl]Propanoic Acid	0.734266	0.00654349	0.00981524	**	Positive
Bibersteinia.trehalosi	Traumatin	-0.734266	0.00654349	0.00981524	**	Negative
Bacteroides.heparinolyticus	L-Pyroglutamyl-L-Histidyl-3,3-Dimethylprolinamide	-0.727273	0.00735503	0.0108517	*	Negative
Clostridium.sp.	2-(Malonylamino)Benzoic Acid	0.72028	0.00823977	0.011961	*	Positive
Bacteroides.heparinolyticus	Aminomalonic.Acid	-0.713287	0.00920178	0.0125479	*	Negative
Eubacterium.sp.	Aminomalonic.Acid	0.713287	0.00920178	0.0125479	*	Positive
Alloprevotella.sp..OH1205.COT.284	L-Pyroglutamyl-L-Histidyl-3,3-Dimethylprolinamide	-0.713287	0.00920178	0.0125479	*	Negative
Alloprevotella.sp..OH1205.COT.284	1-Phenyl-1-Cyclohexene	-0.713287	0.00920178	0.0125479	*	Negative
Bibersteinia.trehalosi	Zizybeoside.I	-0.692308	0.012593	0.0166672	*	Negative
Acetatifactor.sp.	Zizybeoside.I	0.692308	0.012593	0.0166672	*	Positive
Eubacterium.sp.	1-Phenyl-1-Cyclohexene	0.678322	0.0153173	0.0199791	*	Positive
Ruminococcus.sp.	Zizybeoside.I	0.671329	0.0168315	0.0216404	*	Positive
Fusobacterium.necrophorum	Zizybeoside.I	-0.65035	0.0220342	0.0275427	*	Negative
Clostridium.sp.	1-Phenyl-1-Cyclohexene	0.65035	0.0220342	0.0275427	*	Positive
Prevotella.sp.	Zizybeoside.I	-0.643357	0.0240032	0.0288038	*	Negative
Alloprevotella.sp..OH1205.COT.284	Aminomalonic.Acid	-0.643357	0.0240032	0.0288038	*	Negative
Bacteroides.heparinolyticus	1-Phenyl-1-Cyclohexene	-0.643357	0.0240032	0.0288038	*	Negative
Eubacterium.sp.	L-Pyroglutamyl-L-Histidyl-3,3-Dimethylprolinamide	0.636364	0.0260969	0.0309042	*	Positive
Prevotella.sp.	(2-Acetyloxy-3-Octadecoxypropyl) 2-(Trimethylazaniumyl)Ethyl Phosphate	0.629371	0.0283197	0.0331009	*	Positive
Prevotella.sp.	Gamma.Aminobutyryllysine	0.601399	0.0385885	0.0439615	*	Positive
Prevotella.sp.	Traumatin	-0.601399	0.0385885	0.0439615	*	Negative
